# Supplementary material for: Potential Interest in Circulating miR-BART17-5p As a Post-Treatment Biomarker for Prediction of Recurrence in Epstein-Barr Virus-Related Nasopharyngeal Carcinoma
Source: PLoS One. 2016 Sep 29;11(9):e0163609. doi: 10.1371/journal.pone.0163609 (PMC5042478; doi:10.1371/journal.pone.0163609)
Supplement: S1 Table — (XLS) [file pone.0163609.s001.xls]

## Sheet: Sheet1
S1 Table. Copy numbers of circulating BamHI-W DNA, miR-BART2-5p, miR-BART17-5p, and miR-BART18-5p before and after treatment
		BamHI-W		miR-BART2-5p		miR-BART17-5p		miR-BART18-5p
		Before	After	Before	After	Before	After	Before	After
Cases	Treatment outcome	(copy/mL)	(copy/mL)	(copy/mL)	(copy/mL)	(copy/mL)	(copy/mL)	(copy/mL)	(copy/mL)
1	relapse	1.94×104	2.38×103	5.49×105	1.15×106	4.26×106	0	2.99×105	0
2	relapse	2.37×104	1.02×103	0	9.76×105	0	1.39×105	0	3.92×105
3	relapse	1.73×105	0	1.67×106	2.46×106	0	2.97×106	0	0
4	relapse	1.36×104	0	3.81×105	7.81×105	2.03×106	0	3.45×105	0
5	relapse	1.50×105	0	5.46×105	4.52×105	4.29×106	2.58×105	1.23×105	1.00×105
6	relapse	4.21×102	0	6.22×105	0	1.65×106	3.46×106	0	0
7	relapse	4.02×104	0	1.08×106	2.30×104	1.54×105	0	0	0
8	residual	5.62×104	0	0	0	0	2.95×106	0	0
9	residual	1.44×104	6.32×102	1.95×106	1.44×106	0	0	0	0
10	residual	N.A.	1.39×105	N.A.	5.00×105	N.A.	0	N.A.	0
11	residual	N.A.	2.61×105	N.A.	0	N.A.	7.67×104	N.A.	0
12	CR	4.37×104	0	0	4.24×105	0	0	0	0
13	CR	4.78×103	0	1.80×105	1.07×106	0	0	0	0
14	CR	3.23×103	0	1.36×106	4.50×105	2.26×106	0	0	0
15	CR	3.50×104	0	3.31×106	1.50×106	1.63×106	0	0	0
16	CR	2.68×104	0	4.15×106	4.99×105	1.30×105	0	0	0
17	CR	2.18×105	0	1.41×106	1.48×105	1.24×106	0	6.63×104	0
18	CR	5.89×103	0	2.20×106	1.63×106	1.35×105	0	0	0
19	CR	2.02×103	0	7.47×105	8.40×105	0	0	3.88×105	0
20	CR	8.76×104	0	2.48×106	7.07×105	2.13×106	0	0	0
21	CR	1.43×104	0	1.37×106	3.13×106	0	0	0	0
22	CR	7.25×103	0	5.38×105	3.28×104	1.02×104	0	0	0
23	CR	N.A.	0	N.A.	0	N.A.	0	N.A.	0
24	CR	N.A.	0	N.A.	1.62×103	N.A.	0	N.A.	0
25	CR	N.A.	0	N.A.	0	N.A.	0	N.A.	0
26	CR	N.A.	0	N.A.	0	N.A.	0	N.A.	0
27	CR	N.A.	0	N.A.	7.93×106	N.A.	0	N.A.	0
28	CR	N.A.	0	N.A.	4.21×105	N.A.	0	N.A.	0
29	CR	N.A.	0	N.A.	1.82×103	N.A.	0	N.A.	0
30	CR	N.A.	0	N.A.	1.73×104	N.A.	0	N.A.	0
31	CR	N.A.	0	N.A.	5.27×104	N.A.	0	N.A.	0
After, 3 months after treatment; Before, before treatment (at diagnosis); BART, BamHI-A rightward transcripts;
CR, complete remission, and N.A., not applicable.
