# Supplementary material for: Potential Interest in Circulating miR-BART17-5p As a Post-Treatment Biomarker for Prediction of Recurrence in Epstein-Barr Virus-Related Nasopharyngeal Carcinoma
Source: PLoS One. 2016 Sep 29;11(9):e0163609. doi: 10.1371/journal.pone.0163609 (PMC5042478; doi:10.1371/journal.pone.0163609)
Supplement: S2 Table — (XLS) [file pone.0163609.s002.xls]

## Sheet: Sheet1
S2 Table. Copy numbers of circulating BamHI-W DNA, miR-BART2-5p, miR-BART17-5p, and miR-BART18-5p in non-NPC controls
		BamHI-W	miR-BART2-5p	miR-BART17-5p	miR-BART18-5p
Cases	Control types	(copy/mL)	(copy/mL)	(copy/mL)	(copy/mL)
1	Healthy volunteer	0	6.68×105	0	0
2	Healthy volunteer	0	0	0	0
3	Healthy volunteer	0	0	0	0
4	Healthy volunteer	0	1.28×106	0	0
5	Healthy volunteer	0	0	0	0
6	Healthy volunteer	0	0	0	0
7	Healthy volunteer	0	0	0	0
8	Healthy volunteer	0	0	0	0
9	Healthy volunteer	0	0	0	0
10	Healthy volunteer	0	0	0	0
11	Healthy volunteer	0	3.00×105	0	0
12	Healthy volunteer	0	5.61×105	0	0
13	Healthy volunteer	0	0	0	0
14	Healthy volunteer	0	1.15×106	0	0
15	Healthy volunteer	0	0	0	0
16	Healthy volunteer	0	0	0	0
17	Healthy volunteer	0	0	0	0
18	Healthy volunteer	0	0	0	0
19	Healthy volunteer	0	0	0	0
20	Healthy volunteer	0	0	0	0
21	Oral carcinoma	0	0	0	0
22	Oral carcinoma	0	2.35×106	0	0
23	Oral carcinoma	0	0	0	0
24	Oral carcinoma	0	0	0	0
25	Oral carcinoma	0	0	0	0
26	Oropharyngeal carcinoma	0	0	0	0
27	Oropharyngeal carcinoma	0	0	0	0
28	Oropharyngeal carcinoma	0	0	0	0
29	Oropharyngeal carcinoma	0	0	0	0
30	Oropharyngeal carcinoma	0	0	8.08×105	0
31	Hypopharyngeal carcinoma	0	0	1.70×105	0
32	Hypopharyngeal carcinoma	0	0	0	0
33	Hypopharyngeal carcinoma	0	0	0	0
34	Hypopharyngeal carcinoma	0	0	0	0
35	Hypopharyngeal carcinoma	0	0	0	0
36	Laryngeal carcinoma	0	0	0	0
37	Laryngeal carcinoma	0	0	0	0
38	Laryngeal carcinoma	0	0	0	0
39	Laryngeal carcinoma	0	0	0	0
40	Laryngeal carcinoma	0	0	0	0
BART, BamHI-A rightward transcripts; and NPC, nasopharyngeal carcinoma.
