# Supplementary material for: Potential Interest in Circulating miR-BART17-5p As a Post-Treatment Biomarker for Prediction of Recurrence in Epstein-Barr Virus-Related Nasopharyngeal Carcinoma
Source: PLoS One. 2016 Sep 29;11(9):e0163609. doi: 10.1371/journal.pone.0163609 (PMC5042478; doi:10.1371/journal.pone.0163609)
Supplement: S3 Table — (XLS) [file pone.0163609.s003.xls]

## Sheet: Sheet1
S3 Table. Detection of circulating EBV-DNA or EBV-RNA in patients with nasopharyngeal carcinoma
EBV-DNA or EBV-RNA	Number of patients
	11 patients with relapse or residual disease			20 patients with remission
BamHI-W
detectable	5			0
undetectable	6			20
miR-BART2-5p
detectable	8			17
undetectable	3			3
miR-BART17-5p
detectable	6			0
undetectable	5			20
miR-BART18-5p
detectable	2			0
undetectable	9			20
BART, BamHI-A rightward transcripts; and EBV, Epstein-Bar virus; detectable, EBV-DNA or
EBV-RNA was detected; and undetectable, EBV-DNA or EBV-RNA was not detected.
